# Supplementary material for: Environmental Factors Associated with Physical Activity in Rural U.S. Counties
Source: Int J Environ Res Public Health. 2021 Jul 20;18(14):7688. doi: 10.3390/ijerph18147688 (PMC8307667; doi:10.3390/ijerph18147688)
Supplement: Supplementary file 1 [file ijerph-18-07688-s001.zip]

Archive with 1 entries (1 files):
- ijerph-1302142-supplementary.pdf
